# Supplementary material for: Parental Perceptions of Healthy Eating and Actual Nutrient Intake: Analysis of the Nutritional Status of Children Aged 1–6 Years in Urban Areas of Central Kazakhstan
Source: Int J Environ Res Public Health. 2026 Jan 15;23(1):109. doi: 10.3390/ijerph23010109 (PMC12841158; doi:10.3390/ijerph23010109)
Supplement: Supplementary file 1 [file ijerph-23-00109-s001.zip]

Archive with 1 entries (1 files):
- ijerph-4058292-supplementary.pdf
